# Supplementary material for: Sex differences in DNA methylation variations according to ART conception-evidence from the Norwegian mother, father, and child cohort study
Source: Sci Rep. 2024 Oct 2;14:22904. doi: 10.1038/s41598-024-73845-3 (PMC11447267; doi:10.1038/s41598-024-73845-3)
Supplement: Supplementary file 4 — Supplementary Material 4 [file 41598_2024_73845_MOESM4_ESM.xlsx]

## Sheet: Table S1
Supplementary Table 1. CpGs significantly associated with ART in girls (FDR < 0.01) with corresponding CpGs in boys.
Chromosome	Positiona	CpGb	Gene namesc	Relation to gene		In girls (N_control=507 N_case=456)				In boys (N_control=473 N_case=503)				Interaction of ART-use and Sex
						Effect sized	see	P valuef		Effect sized	see	P valuef		Effect sized	see	P valuef
1	28099013	cg26411822	STX12	N_Shore		0.211202	0.0409991	3.2e-07		0.154442	0.0435997	0.000417515		-0.0589256	0.0598467	0.324948
1	213224393	cg07635306	RPS6KC1	N_Shore		0.168768	0.0330106	3.91e-07		0.105168	0.0324473	0.0012349		-0.0692463	0.0459872	0.132299
1	213224402	cg14576824	RPS6KC1	N_Shore		0.168695	0.0324671	2.54e-07		0.110763	0.0317902	0.00051805		-0.0634419	0.0452077	0.160686
2	118616430	cg06940110		N_Shore		0.255255	0.0461022	4.09e-08		0.261811	0.0442434	4.67e-09		0.00811936	0.0637392	0.898651
6	27177588	cg11473117				0.375649	0.0599456	5.8e-10		0.379436	0.0669073	1.92e-08		-0.00513797	0.0898802	0.95442
6	27185676	cg09817162				0.552695	0.0808375	1.52e-11		0.559455	0.0901928	8.51e-10		0.00517644	0.120856	0.965841
6	27185896	cg10279314				0.490954	0.0630193	1.9e-14		0.459327	0.0686264	3.88e-11		-0.0342681	0.0926981	0.711668
6	27186076	cg09395805				0.47833	0.0674098	2.66e-12		0.531789	0.0770433	9.77e-12		0.0558087	0.102087	0.584667
6	27186199	cg07555084				0.444283	0.0663659	3.87e-11		0.461924	0.0737862	5.99e-10		0.0161692	0.0988164	0.870041
6	27236793	cg26077005	CDCA7P1			0.177357	0.031902	3.6e-08		0.160202	0.0354235	6.95e-06		-0.017146	0.0474017	0.717607
6	27390647	cg06667732				0.163141	0.031283	2.3e-07		0.154651	0.031439	1.04e-06		-0.0105197	0.0442434	0.812087
6	28601375	cg22497095		N_Shore		0.26142	0.0484214	8.66e-08		0.267573	0.047526	2.42e-08		0.00574869	0.067845	0.932483
6	28601377	cg26865747		N_Shore		0.410004	0.0768609	1.22e-07		0.401535	0.0781758	3.45e-07		-0.0106693	0.109621	0.922476
6	28601419	cg13565129		N_Shore		0.279302	0.0542613	3.27e-07		0.29267	0.0556342	1.81e-07		0.00857536	0.0776639	0.912091
6	87416379	cg27591897				-0.207122	0.0386866	1.1e-07		-0.056595	0.0365811	0.122197		0.151344	0.0530678	0.00439541	*
7	56515510	cg03829739	LOC650226	N_Shore		-0.327297	0.0594328	4.81e-08		-0.172644	0.0572957	0.00265917		0.158366	0.0824588	0.054946
7	56515666	cg18557149	LOC650226	Island		-0.242285	0.0447697	8.08e-08		-0.110038	0.040914	0.0072918		0.13155	0.0604784	0.0297477	*
7	56515752	cg03122674	LOC650226	Island		-0.279241	0.0482678	1.01e-08		-0.17996	0.0454517	8.12e-05		0.102209	0.0661762	0.122644
7	56515846	cg07286216	LOC650226	Island		-0.381595	0.0673524	2e-08		-0.227845	0.0636616	0.00036374		0.151895	0.0924581	0.100587
7	56516076	cg24398379	LOC650226	S_Shore		-0.155772	0.0294049	1.49e-07		-0.0951165	0.0258501	0.000247925		0.0580499	0.0390592	0.137401
7	56516243	cg17328716	LOC650226	S_Shore		-0.219621	0.0364095	2.39e-09		-0.100258	0.0347811	0.00404064		0.12216	0.0502266	0.0151044	*
7	56551007	cg15073666		N_Shore		-0.164084	0.0316386	2.67e-07		-0.0752416	0.0328087	0.0220632		0.0933679	0.0452634	0.0392767	*
7	63505768	cg19155391	ZNF727	N_Shore		-0.383583	0.0707881	7.78e-08		-0.165968	0.0621722	0.00773641		0.225439	0.0940391	0.0166175	*
7	63505871	cg13947469	ZNF727	N_Shore		-0.403732	0.0777292	2.56e-07		-0.232236	0.0739638	0.00174651		0.17216	0.107287	0.108739
7	63506148	cg01176516	ZNF727	Island		-0.355241	0.0652172	6.67e-08		-0.172377	0.0633254	0.00661499		0.188669	0.0910056	0.0382982	*
12	130824015	cg13900773	PIWIL1	Island		0.409106	0.0709478	1.13e-08		0.362443	0.0732687	9.03e-07		-0.0542026	0.101809	0.594517
12	130824224	cg23081604	PIWIL1	S_Shore		0.144956	0.0266423	6.9e-08		0.12639	0.0256952	1.04e-06		-0.015453	0.0368929	0.675368
16	279716	cg21967601	LUC7L	S_Shore		0.289158	0.05421	1.22e-07		0.198701	0.0582482	0.000675946		-0.0953633	0.0793081	0.22935
16	857454	cg02407415	PRR25	Island		-0.698962	0.131591	1.38e-07		-0.565934	0.142093	7.37e-05		0.1333	0.193757	0.491556
16	857576	cg06531573	PRR25	Island		-0.778439	0.147778	1.74e-07		-0.638454	0.160992	7.91e-05		0.135592	0.218729	0.535396
16	857863	cg03749207	PRR25	Island		-0.742463	0.138997	1.18e-07		-0.570981	0.147943	0.000121908		0.166533	0.203334	0.412886
16	857981	cg14223671	PRR25	Island		-0.590186	0.106017	3.45e-08		-0.414186	0.112278	0.000238969		0.174686	0.154467	0.258249
16	858205	cg08395793	PRR25	S_Shore		-0.539268	0.105777	4.21e-07		-0.461604	0.115186	6.66e-05		0.076394	0.156401	0.62529
17	41278179	cg02286533	BRCA1;NBR2	Island		0.187856	0.0344235	6.32e-08		0.116395	0.033396	0.000515863		-0.0690405	0.0478948	0.149615
17	41278263	cg18372208	BRCA1;NBR2	Island		0.270206	0.0493652	5.77e-08		0.137126	0.0466821	0.00339563		-0.1308	0.067804	0.0538747
19	21512166	cg04364726	ZNF708			-0.270298	0.0515651	2e-07		-0.21972	0.0558466	9.02e-05		0.0548058	0.0760812	0.471398
19	23015004	cg04074319	ZNF723P			-0.172397	0.0336627	3.74e-07		-0.0885645	0.036068	0.0142612		0.0864663	0.0494763	0.0806973
The adjusting variables were maternal age, maternal smoking, maternal BMI before pregnancy, child sex, parity, and plate ID.
a Chromosome and position (hg19).
b CpG, Illumina CpG identifier.
Bold: Interaction P-value<0.05
c HGNC, gene symbol.
d β coefficient estimates from the regression of CpG methylation on ART vs naturally conceived with adjustment for
e Standard error.
f Unadjusted P values from two-sided Wald t test.
Interaction effect size: Difference in the effect sizes between girls and boys.
Green highlight indicates CpG sites significant for both boys and girls.

## Sheet: Table S2
Supplementary Table 2. CpGs significantly associated with ART in boys (FDR < 0.01) with corresponding CpGs in girls
Chromosome	Positiona	CpGb	Gene namesc	Relation to gene		In girls (N_control=507 N_case=456)				In boys (N_control=473 N_case=503)				Interaction of ART and Sex
						Effect sized	see	P valuef		Effect sized	see	P valuef		Effect sized	see	P valuef
1	113285387	cg25707805		N_Shore		0.0680382	0.0304459	0.0256897		0.150938	0.0304647	8.7e-07		0.0759581	0.0429312	0.0770128
1	113285940	cg00698771		N_Shore		0.231377	0.0668086	0.000559821		0.393352	0.0691609	1.75e-08		0.155765	0.0957991	0.104133
1	147826902	cg12099459	NBPF11	S_Shore		0.16889	0.0404427	3.27e-05		0.200595	0.0375556	1.18e-07		0.0254034	0.0548921	0.643573
2	24397787	cg01343041	FAM228A	Island		0.0817195	0.0289096	0.00481104		0.135531	0.0272213	7.69e-07		0.0488662	0.0394979	0.216179
2	118616237	cg03288922		N_Shore		0.279118	0.0702308	7.64e-05		0.393212	0.0696595	2.23e-08		0.108939	0.0989355	0.270994
2	118616377	cg22762992		N_Shore		0.29365	0.0681562	1.83e-05		0.342148	0.0619839	4.46e-08		0.0454904	0.0920619	0.621275
2	118616430	cg06940110		N_Shore		0.338437	0.0793779	2.23e-05		0.387492	0.0756979	3.77e-07		0.0406724	0.109501	0.710358
2	118616576	cg24213669		Island		0.248927	0.0515446	1.62e-06		0.271202	0.0511439	1.44e-07		0.0232289	0.0724516	0.748541
2	213697579	cg08122831	PCED1CP	Island		0.191133	0.038905	1.07e-06		0.183738	0.034877	1.73e-07		-0.00967602	0.0519042	0.852136
2	213698049	cg27329091	AC079610.1	Island		0.255255	0.0461022	4.09e-08		0.261811	0.0442434	4.67e-09		0.00811936	0.0637392	0.898651
3	35680655	cg25876637	ARPP21	Island		0.0449419	0.0384811	0.243169		0.188902	0.0374983	5.72e-07		0.148162	0.0535167	0.0056883	*
4	53727979	cg26260408	RASL11B	N_Shore		0.0310354	0.0213082	0.145615		0.109805	0.0206091	1.26e-07		0.0763691	0.0295728	0.00988907	*
4	155702351	cg26413432	RBM46	Island		0.172719	0.0710959	0.0153256		0.39044	0.0748705	2.29e-07		0.221695	0.103112	0.0316833	*
4	155702760	cg20745987	RBM46	Island		0.179191	0.0619425	0.0039127		0.308442	0.0613912	6.12e-07		0.129148	0.0869092	0.137451
4	155703138	cg00137234	RBM46	Island		0.096818	0.0306367	0.00163158		0.1487	0.0286812	2.69e-07		0.0525802	0.0419129	0.209819
5	42924013	cg08337341		N_Shore		0.0328102	0.0238754	0.169727		0.132677	0.0229181	9.83e-09		0.0977335	0.0328261	0.00294647	*
5	42924215	cg01550017		Island		-0.128164	0.0462549	0.00571064		-0.281549	0.0526054	1.11e-07		-0.157777	0.0699496	0.0242161	*
5	42924367	cg11206167		Island		0.110839	0.0408484	0.00679132		0.215572	0.0376658	1.43e-08		0.10537	0.0552665	0.0567333
5	42924552	cg24833819		Island		-0.112275	0.0334865	0.000834542		-0.200483	0.0336636	3.75e-09		-0.088836	0.0475411	0.0618383
5	140784398	cg00524247	PCDHGA9;PCDHGA8;PCDHGB5;PCDHGA1;PCDHGA2;PCDHGA3;PCDHGB1;PCDHGA4;PCDHGB2;PCDHGA5;PCDHGB3;PCDHGA6;PCDHGA7;PCDHGB4	N_Shelf		0.170461	0.0539239	0.00162576		0.282095	0.0568535	8.38e-07		0.112672	0.0783148	0.150407
5	176045983	cg11861905		N_Shore		0.0904721	0.0259007	0.00050165		0.140161	0.0272262	3.25e-07		0.0514796	0.0375768	0.170862
5	176046980	cg15727287		Island		0.104042	0.0358797	0.00383237		0.161315	0.0306516	1.78e-07		0.0587833	0.0470962	0.212139
6	27177588	cg11473117				0.11894	0.0358459	0.000943914		0.185939	0.0359132	2.79e-07		0.0668139	0.0506931	0.187667
6	27185676	cg09817162				0.211265	0.0526376	6.49e-05		0.296608	0.0587307	5.36e-07		0.0791224	0.0784149	0.313098
6	27185896	cg10279314				0.263994	0.0587997	8.09e-06		0.351393	0.0631411	3.48e-08		0.0748597	0.085979	0.384047
6	27186076	cg09395805				0.276724	0.0638262	1.62e-05		0.354019	0.0645575	5.44e-08		0.0760371	0.0907655	0.402292
6	27186199	cg07555084				0.47833	0.0674098	2.66e-12		0.531789	0.0770433	9.77e-12		0.0558087	0.102087	0.584667
6	27236622	cg06678577	CDCA7P1			0.490954	0.0630193	1.9e-14		0.459327	0.0686264	3.88e-11		-0.0342681	0.0926981	0.711668
6	28601271	cg07017437	RP11-373N24.2	N_Shore		0.284506	0.0586576	1.46e-06		0.317033	0.0584073	7.37e-08		0.0298826	0.0823563	0.716763
6	28601312	cg25653641	RP11-373N24.2	N_Shore		0.273419	0.0600787	6.1e-06		0.30458	0.0591859	3.28e-07		0.0279943	0.0841398	0.73939
6	28601324	cg22572476	RP11-373N24.2	N_Shore		0.293128	0.0626853	3.39e-06		0.328031	0.0619026	1.47e-07		0.0245992	0.0878793	0.779571
6	28601365	cg27535677	RP11-373N24.2	N_Shore		0.444283	0.0663659	3.87e-11		0.461924	0.0737862	5.99e-10		0.0161692	0.0988164	0.870041
6	28601375	cg22497095		N_Shore		0.279302	0.0542613	3.27e-07		0.29267	0.0556342	1.81e-07		0.00857536	0.0776639	0.912091
6	28601377	cg26865747		N_Shore		0.410004	0.0768609	1.22e-07		0.401535	0.0781758	3.45e-07		-0.0106693	0.109621	0.922476
6	28601417	cg03759229		N_Shore		0.26142	0.0484214	8.66e-08		0.267573	0.047526	2.42e-08		0.00574869	0.067845	0.932483
6	28601419	cg13565129		N_Shore		0.375649	0.0599456	5.8e-10		0.379436	0.0669073	1.92e-08		-0.00513797	0.0898802	0.95442
6	28601443	cg14654363		N_Shore		0.552695	0.0808375	1.52e-11		0.559455	0.0901928	8.51e-10		0.00517644	0.120856	0.965841
6	28601519	cg12763978		N_Shore		0.205542	0.0410545	6.71e-07		0.20726	0.039928	2.6e-07		-0.00164446	0.0573104	0.977112
6	90597591	cg16218241		Island		0.248173	0.05345	3.97e-06		0.249561	0.0498886	6.84e-07		0.00138762	0.0730936	0.984856
7	65970924	cg01587386	GS1-124K5.9	Island		0.206668	0.0631419	0.00110586		0.349523	0.0610819	1.44e-08		0.144561	0.0875303	0.0987995
8	57030523	cg08415582		Island		0.0899317	0.0413495	0.0299056		0.21568	0.0415827	2.66e-07		0.128916	0.0583652	0.027315
8	144789164	cg05003908	LOC100130274	Island		0.0947892	0.0289787	0.00111382		0.156772	0.0295125	1.37e-07		0.0674411	0.041298	0.102635
8	144790397	cg14540594	CCDC166	Island		0.110685	0.031201	0.000409894		0.173473	0.0290144	3.26e-09		0.0616861	0.0425283	0.1471
10	99338074	cg27469738	ANKRD2	Island		0.0244886	0.0333905	0.463512		0.190106	0.033005	1.16e-08		0.160179	0.0467441	0.00062455
10	99338188	cg25604594	ANKRD2	Island		0.0291164	0.0358236	0.416572		0.182084	0.0366544	8.14e-07		0.146378	0.0511618	0.00427034
10	99338240	cg25397029	ANKRD2	Island		0.0473827	0.0363498	0.192748		0.186386	0.0355259	1.95e-07		0.134629	0.0507389	0.00803978
11	8361190	cg01677628				0.151031	0.0590017	0.010642		0.299804	0.0601638	7.54e-07		0.149047	0.0842218	0.0769456
11	49974622	cg16386523	OR4C13			-0.0891677	0.0338922	0.00866577		-0.166173	0.0334149	7.93e-07		-0.0764872	0.0474058	0.106819
11	92702653	cg01722932	MTNR1B	N_Shore		-0.109119	0.0310175	0.000457329		-0.17128	0.0313501	6.08e-08		-0.0606499	0.0441564	0.169759
11	92703433	cg00528572	MTNR1B	Island		-0.306391	0.0765086	6.74e-05		-0.421336	0.0783899	9.81e-08		-0.117977	0.109417	0.281072
12	130824015	cg13900773	PIWIL1	Island		0.409106	0.0709478	1.13e-08		0.362443	0.0732687	9.03e-07		-0.0542026	0.101809	0.594517
13	24915099	cg17094718		Island		0.0456356	0.0402701	0.257429		0.210522	0.0402187	2.07e-07		0.163666	0.0566623	0.0039177
14	93698053	cg16602316				0.14319	0.0707981	0.0434355		0.381396	0.0735431	2.68e-07		0.249878	0.101906	0.0143002
14	93698416	cg12944343				0.144426	0.0512036	0.00490192		0.254152	0.0502505	5.16e-07		0.114936	0.0714887	0.108064
15	25509195	cg17003879	SNORD115-45			-0.160655	0.048067	0.000866197		-0.272577	0.0494718	4.72e-08		-0.119234	0.0689092	0.0837447
16	2848797	cg19403023	TESSP1	Island		0.0686236	0.0500122	0.170379		0.306052	0.0498301	1.23e-09		0.23663	0.0704663	0.000801219
18	15321140	cg08958748	LOC644669			-0.168174	0.036954	6.1e-06		-0.215307	0.0355757	2.11e-09		-0.0442489	0.0513181	0.388666
19	1465556	cg12154045	APC2	Island		-0.106606	0.0381564	0.00532127		-0.201847	0.0396043	4.23e-07		-0.0930605	0.0545749	0.0883305
19	1465962	cg22560193	APC2	Island		-0.454467	0.0910245	7.19e-07		-0.661299	0.0929185	2.29e-12		-0.207079	0.1301	0.111629
19	1807654	cg04870386	ATP8B3			-0.115123	0.0283607	5.39e-05		-0.149864	0.0295886	5.03e-07		-0.0334029	0.0409755	0.415074
20	32255052	cg07470512	NECAB3;ACTL10	Island		-0.299196	0.0653861	5.43e-06		-0.437388	0.0699508	6.27e-10		-0.14104	0.09563	0.140426
20	32255491	cg03904042	NECAB3;ACTL10	Island		-0.219088	0.0482289	6.34e-06		-0.312594	0.0488421	2.52e-10		-0.0940965	0.0685475	0.170009
20	32255988	cg14921437	NECAB3;ACTL10	Island		-0.306996	0.0801677	0.00013802		-0.414972	0.0756277	5.38e-08		-0.108936	0.11011	0.322636
20	32256071	cg13403462	NECAB3;ACTL10	S_Shore		-0.496462	0.121475	4.77e-05		-0.659878	0.130376	5.07e-07		-0.165631	0.178196	0.352761
21	40759534	cg19761502	GET1	N_Shore		-0.299821	0.0659463	6.23e-06		-0.453449	0.0717734	4.22e-10		-0.161101	0.0973704	0.0981965
21	40759555	cg04378774	GET1	N_Shore		-0.454088	0.102495	1.06e-05		-0.530535	0.0945695	2.71e-08		-0.0813646	0.139476	0.559725
21	40759574	cg27119318	GET1	N_Shore		-0.463264	0.0948828	1.25e-06		-0.518945	0.0900989	1.16e-08		-0.0580588	0.13084	0.657284
21	40759659	cg21736411	GET1	N_Shore		-0.38875	0.103683	0.000190102		-0.432161	0.0830279	2.43e-07		-0.0492069	0.132125	0.709621
21	40759686	cg19684207	GET1	N_Shore		-0.528062	0.123488	2.11e-05		-0.575897	0.10447	4.65e-08		-0.0482924	0.161703	0.765243
21	40759694	cg15977137	GET1	N_Shore		-0.451833	0.109854	4.29e-05		-0.470399	0.0902805	2.35e-07		-0.0195829	0.141832	0.890199
The adjusting variables were maternal age, maternal smoking, maternal BMI before pregnancy, child sex, parity, and plate ID.
a Chromosome and position (hg19).
b CpG, Illumina CpG identifier.
c HGNC, gene symbol.
d β coefficient estimates from the regression of CpG methylation on ART vs naturally conceived with adjustment for
e Standard error.
f Unadjusted P values from two-sided Wald t test.
Green highlight indicates CpG sites significant for both boys and girls.

## Sheet: Table S3
Supplementary Table 3. Top 20 CpGs with lowest interaction P-values.
Chromosome	Positiona	CpG	Gene namesb	Relation to gene		In girls (N_control=507 N_case=456)				In boys (N_control=473 N_case=503)				Interaction of ART-use and Sex
						Effect sized	see	P valuef		Effect sized	see	P valuef		Effect sized	see	P valuef
1	220100224	cg13225591	SLC30A10, RNU5F-1	N_Shore		-0.0557238	0.0264851	0.0356694		0.0883276	0.0271713	0.00119476		0.144763	0.0374582	0.000115173
2	206790818	cg18959052		Island		-0.0734062	0.0258707	0.00465392		0.0660035	0.0258471	0.0108298		0.138349	0.0361414	0.000133599
4	5710337	cg27434509	EVC2	Island		0.0377244	0.0258433	0.144733		-0.106113	0.0249874	2.40656e-05		-0.143465	0.0354539	5.42233e-05
4	15067368	cg02321417	CPEB2, LOC101929095			-0.0938204	0.0327676	0.00429474		0.0706539	0.0322112	0.028536		0.17251	0.0453364	0.000146459
4	108980951	cg27020569	LEF1			-0.079724	0.0261988	0.00241255		0.0704491	0.0250483	0.00502504		0.151509	0.0359007	2.56163e-05
5	467152	cg27595784	EXOC3	S_Shore		-0.0956165	0.0411068	0.0202442		0.143008	0.0404845	0.000433121		0.243344	0.0573509	2.3159e-05
5	139419170	cg20167589	NRG2	N_Shelf		-0.12872	0.0354623	0.000300265		0.068066	0.0362684	0.0608875		0.199323	0.0504027	7.96204e-05
6	47202254	cg18015809	TNFRSF21			-0.0967169	0.0384461	0.0120605		0.106545	0.0379181	0.00506611		0.205754	0.0536907	0.000131328
7	30721990	cg27430726	CRHR2	Island		0.0445682	0.0220346	0.0434143		-0.0769347	0.0236539	0.00118747		-0.126527	0.0320016	7.98844e-05
8	63951472	cg12058391	GGH	Island		0.072706	0.0362974	0.0454967		-0.1045	0.035525	0.0033546		-0.199756	0.0501624	7.11047e-05
9	95783395	cg02671281	FGD3			-0.121223	0.0454201	0.00775126		0.146933	0.0416136	0.000435589		0.269454	0.0614671	1.23358e-05
9	137262485	cg25619159	RXRA			-0.148386	0.0342941	1.68803e-05		0.0386237	0.034588	0.264437		0.189945	0.0484264	9.09652e-05
11	116723030	cg04087571	SIK3			-0.0556515	0.0250637	0.0266479		0.0873539	0.0255457	0.00065611		0.138589	0.0355527	0.000100463
13	30683191	cg06152535	LINC00365			-0.122749	0.0381407	0.00133751		0.0944711	0.0388338	0.0151866		0.207565	0.0539538	0.000123707
16	2262129	cg20963339	BRICD5, PGP	N_Shore		-0.0626305	0.0314051	0.0464334		0.10003	0.0292698	0.00066088		0.171298	0.0427794	6.4735e-05
17	74071705	cg02469790	GALR2	Island		-0.199446	0.0432119	4.51373e-06		0.0523938	0.0433551	0.227186		0.25381	0.0612221	3.54409e-05
19	6990676	cg01185295	ADGRE4P			-0.126105	0.0309631	5.06923e-05		0.0567276	0.0341144	0.0966962		0.1844	0.0457858	5.87108e-05
19	14993618	cg08376968	OR7A17			-0.0450973	0.0240722	0.0613482		0.0854733	0.0242569	0.000447862		0.135476	0.033884	6.64047e-05
20	44974668	cg11998231	SLC35C2			-0.0595314	0.0267928	0.0265454		0.0864324	0.0271166	0.00148609		0.148316	0.0378003	9.04668e-05
21	43240484	cg14282798	PRDM15	Island		-0.0601205	0.0327792	0.06698		0.116277	0.0320248	0.000298773		0.175607	0.0454539	0.000115753
The adjusting variables were maternal age, maternal smoking, maternal BMI before pregnancy, child sex, parity, and plate ID.
a Chromosome and position (hg19).
b CpG, Illumina CpG identifier.
c HGNC, gene symbol.
d β coefficient estimates from the regression of CpG methylation on ART vs naturally conceived with adjustment for
e Standard error.
f Unadjusted P values from two-sided Wald t test.
Interaction effect size: Difference in the effect sizes between girls and boys.

## Sheet: Table S4
Supplementary Table 4. CpGs with significantly associated with ART for fresh embryo transfers vs. natural conception for girls (FDR < 0.01) , with corresponding CpGs in boys included.
Chromosome	Positiona	CpGb	Gene namesc	Relation to gene		In girls (N_natural=499 N_fresh=348)				In boys (N_natural=461 N_fresh=391)				Interaction of embryo transfer type and Sex
						Effect sized	see	P valuef		Effect sized	see	P valuef		Effect sized	see	P valuef
1	28099013	cg26411822	STX12	N_Shore		0.231354	0.0430159	9.97e-08		0.177282	0.0462563	0.000137003		-0.0572008	0.0631931	0.365508
1	30464177	cg06422558				-0.275079	0.0479372	1.37e-08		-0.129817	0.0462973	0.00517245		0.143814	0.0665253	0.0307804	*
1	213224393	cg07635306	RPS6KC1	N_Shore		0.18365	0.0355041	2.94e-07		0.119705	0.0342964	0.000509547		-0.0735086	0.0489882	0.133671
1	213224402	cg14576824	RPS6KC1	N_Shore		0.177458	0.0348796	4.55e-07		0.119912	0.0335989	0.000380423		-0.0660147	0.0481675	0.170714
2	105853494	cg22022881		Island		0.36803	0.0738243	7.64e-07		0.352223	0.0741037	2.38e-06		-0.0145773	0.104598	0.88918
2	118616155	cg25619440		N_Shore		0.241059	0.0480657	6.57e-07		0.25007	0.0524585	2.23e-06		0.00954514	0.0711368	0.893277
2	118616430	cg06940110		N_Shore		0.271424	0.0486448	3.34e-08		0.302126	0.0468803	2.03e-10		0.0311774	0.067477	0.644111
2	203878778	cg13372293	NBEAL1	N_Shore		0.341184	0.0673159	5.02e-07		0.173123	0.0669528	0.00989651		-0.178923	0.0948463	0.0594134
5	2686987	cg14707974				-0.104162	0.0204711	4.54e-07		-0.0320993	0.019763	0.104733		0.0724134	0.0281973	0.0103147	*
6	27177588	cg11473117				0.387462	0.0642908	2.58e-09		0.395429	0.0717624	4.87e-08		-0.0024452	0.0964585	0.979779
6	27185676	cg09817162				0.597286	0.0852603	5.34e-12		0.584618	0.0948833	1.15e-09		-0.0180841	0.127505	0.887231
6	27185896	cg10279314				0.504549	0.0666914	1.1e-13		0.475889	0.0722462	8.25e-11		-0.0399233	0.0979019	0.683483
6	27186076	cg09395805				0.502183	0.0720954	6.98e-12		0.575015	0.0805761	2.19e-12		0.0667193	0.108003	0.536825
6	27186199	cg07555084				0.458568	0.0706619	1.53e-10		0.491402	0.0775805	4.03e-10		0.0233853	0.104566	0.823065
6	27236793	cg26077005	CDCA7P1			0.169664	0.0335023	5.13e-07		0.175396	0.0370969	2.69e-06		0.00327094	0.0496742	0.947507
6	28601375	cg22497095		N_Shore		0.270386	0.0513211	1.78e-07		0.273463	0.0510099	1.09e-07		0.00261484	0.0723604	0.971178
6	28601377	cg26865747		N_Shore		0.41614	0.081669	4.37e-07		0.41682	0.0847999	1.08e-06		-0.00262429	0.117755	0.982223
6	28601417	cg03759229		N_Shore		0.222345	0.0438032	4.83e-07		0.214242	0.0430874	8.14e-07		-0.0108802	0.0614728	0.859537
6	87416379	cg27591897				-0.229183	0.0410431	3.26e-08		-0.0715536	0.0388054	0.0655769		0.157823	0.0563509	0.00515985	*
7	56242801	cg10742917		Island		-0.392702	0.0682567	1.27e-08		-0.197952	0.0603064	0.00107495		0.196858	0.0910968	0.0308441	*
7	56515510	cg03829739	LOC650226	N_Shore		-0.408728	0.0633615	1.96e-10		-0.221924	0.0601294	0.000239187		0.186311	0.0872279	0.0328367	*
7	56515666	cg18557149	LOC650226	Island		-0.306894	0.0468845	1.08e-10		-0.137366	0.0426946	0.00134708		0.165214	0.0632933	0.00913056	*
7	56515752	cg03122674	LOC650226	Island		-0.337652	0.0508401	5.87e-11		-0.211861	0.0475265	9.5e-06		0.126599	0.0695107	0.0687485
7	56515846	cg07286216	LOC650226	Island		-0.489695	0.0715368	1.56e-11		-0.273604	0.0662393	4.01e-05		0.209356	0.0973727	0.0316997	*
7	56516076	cg24398379	LOC650226	S_Shore		-0.181502	0.0309875	6.99e-09		-0.11767	0.0271184	1.62e-05		0.0606508	0.041069	0.139925
7	56516129	cg26262573	LOC650226	S_Shore		-0.319109	0.0494354	1.91e-10		-0.190917	0.0458444	3.47e-05		0.128605	0.0673801	0.0564851
7	56516243	cg17328716	LOC650226	S_Shore		-0.276071	0.0387322	2.34e-12		-0.135531	0.0367555	0.000242242		0.141378	0.0532916	0.00805802	*
7	56516309	cg01922095	LOC650226	S_Shore		-0.255281	0.0483485	1.68e-07		-0.21669	0.0450544	1.82e-06		0.0379519	0.0658376	0.564393
7	56551007	cg15073666		N_Shore		-0.203493	0.0336638	2.32e-09		-0.0994529	0.0343093	0.00385221		0.107318	0.0477713	0.0248066	*
7	56605835	cg20347139				-0.179506	0.0346771	2.89e-07		-0.0625446	0.0347866	0.0725731		0.112894	0.0489771	0.0212917	*
7	56606401	cg16562776				-0.202613	0.0318711	3.51e-10		-0.0720995	0.0324925	0.0267764		0.133245	0.0452359	0.00326987	*
7	56855195	cg01193368		Island		-0.193499	0.0350832	4.74e-08		-0.11376	0.0370143	0.0021902		0.078502	0.0508554	0.122874
7	57271379	cg23316599		Island		-0.171862	0.0326807	1.88e-07		-0.0613812	0.0296681	0.0388822		0.113584	0.0441534	0.0101857	*
7	57271463	cg01281851		Island		-0.206424	0.0371258	3.71e-08		-0.0248923	0.035092	0.478324		0.18097	0.0510621	0.000405159	*
7	57471759	cg15134787	RP11-114G11.4	N_Shore		-0.300679	0.0585022	3.49e-07		-0.092062	0.056342	0.102666		0.211191	0.0810989	0.00929537	*
7	57472367	cg03313088	RP11-114G11.4	Island		-0.0878458	0.017408	5.62e-07		-0.0326366	0.0173174	0.0598544		0.0547343	0.0245682	0.0260275	*
7	63386815	cg22695986		Island		-0.439325	0.0873836	6.21e-07		-0.169865	0.0677888	0.0124204		0.269599	0.110392	0.014706	*
7	63505714	cg15949805	ZNF727	N_Shore		-0.312529	0.061223	4.17e-07		-0.207684	0.0548822	0.000166031		0.108869	0.0822025	0.185558
7	63505768	cg19155391	ZNF727	N_Shore		-0.473875	0.0766041	9.99e-10		-0.175887	0.0645237	0.00655586		0.303439	0.0999963	0.00244777	*
7	63505791	cg24975986	ZNF727	N_Shore		-0.521592	0.0982787	1.45e-07		-0.367392	0.0843478	1.5e-05		0.158103	0.129308	0.221626
7	63505811	cg01849085	ZNF727	N_Shore		-0.478618	0.082605	9.99e-09		-0.221688	0.0776016	0.00439364		0.25162	0.113267	0.0264569	*
7	63505871	cg13947469	ZNF727	N_Shore		-0.4772	0.0829824	1.28e-08		-0.26366	0.0777896	0.000735548		0.212681	0.11373	0.0616573
7	63506148	cg01176516	ZNF727	Island		-0.428391	0.0703102	1.75e-09		-0.206576	0.0659721	0.00180536		0.227495	0.0965253	0.0185495	*
7	63506261	cg01760756	ZNF727	Island		-0.481529	0.091947	2.1e-07		-0.290538	0.0806763	0.000336648		0.188886	0.122359	0.122857
7	63560711	cg21733531	GUSBP6	Island		-0.226759	0.0458251	9.2e-07		-0.151386	0.0434792	0.000525716		0.0740434	0.0631203	0.240948
7	63642709	cg00287096	SAPCD2P1	Island		-0.185176	0.0350943	1.71e-07		-0.0898406	0.0334623	0.00741046		0.0941528	0.0485489	0.0526338
9	1267762	cg20936011				-0.213934	0.0418181	3.94e-07		-0.106739	0.0406992	0.00889561		0.105732	0.0581664	0.069287
9	135042197	cg09059635	NTNG2	S_Shelf		-0.135292	0.0268943	6.08e-07		-0.0731802	0.026651	0.00617379		0.0664224	0.0376815	0.0781343
12	130824015	cg13900773	PIWIL1	Island		0.431236	0.0758428	1.84e-08		0.421224	0.0780278	8.92e-08		-0.0152107	0.108711	0.888742
12	130824224	cg23081604	PIWIL1	S_Shore		0.14606	0.0279512	2.24e-07		0.140877	0.0269565	2.23e-07		-0.0033757	0.0386722	0.930452
12	130824328	cg14489632	PIWIL1	S_Shore		0.142821	0.0283375	5.8e-07		0.120371	0.0275209	1.39e-05		-0.0225446	0.0393568	0.566843
15	74218733	cg10372921	LOXL1	Island		-0.0995197	0.0189091	1.84e-07		-0.0607048	0.0185632	0.00112218		0.039873	0.0264046	0.13122
16	279716	cg21967601	LUC7L	S_Shore		0.30711	0.0576261	1.29e-07		0.199321	0.0611414	0.00116231		-0.11436	0.0837852	0.172467
16	857454	cg02407415	PRR25	Island		-0.785794	0.14086	3.35e-08		-0.628982	0.15096	3.44e-05		0.152466	0.206649	0.460743
16	857576	cg06531573	PRR25	Island		-0.873275	0.158979	5.36e-08		-0.706583	0.169968	3.58e-05		0.15881	0.23306	0.495709
16	857863	cg03749207	PRR25	Island		-0.814054	0.148897	6.16e-08		-0.616966	0.156598	8.88e-05		0.190279	0.216685	0.379999
16	857981	cg14223671	PRR25	Island		-0.666624	0.113204	5.79e-09		-0.469979	0.118799	8.31e-05		0.191512	0.164315	0.243983
16	858205	cg08395793	PRR25	S_Shore		-0.607221	0.112964	1.01e-07		-0.52643	0.12176	1.73e-05		0.0740695	0.166106	0.655717
16	1047460	cg01781725	RP11-161M6.3	N_Shore		-0.269209	0.0524153	3.55e-07		-0.0722189	0.0511497	0.158373		0.200196	0.0730278	0.00618569	*
16	1047623	cg03568041	RP11-161M6.3	Island		-0.156968	0.0316335	8.57e-07		-0.0611126	0.0312509	0.0508744		0.0951387	0.04415	0.031317	*
16	1047820	cg08977639	RP11-161M6.3	Island		-0.30195	0.0566873	1.31e-07		-0.099625	0.0537029	0.0639563		0.199875	0.0777306	0.0102179	*
16	1158497	cg04867257		S_Shelf		-0.253694	0.0507031	6.97e-07		-0.112364	0.0506473	0.0268038		0.139374	0.0713798	0.0510433
16	34968751	cg12723811				-0.203502	0.0365257	3.49e-08		-0.0439095	0.0364373	0.228542		0.161202	0.0512413	0.00168569	*
17	4804838	cg09495303	CHRNE;C17orf107	Island		-0.22314	0.0438498	4.53e-07		-0.172978	0.0430527	6.44e-05		0.0501817	0.06126	0.412817
17	4805392	cg24768135	CHRNE;C17orf107	Island		-0.270647	0.0543083	7.73e-07		-0.182944	0.0523165	0.000497634		0.0883175	0.0752127	0.240475
17	41278179	cg02286533	BRCA1;NBR2	Island		0.198376	0.0362726	6.12e-08		0.112324	0.0352966	0.00151911		-0.0826439	0.0505515	0.102277
17	41278263	cg18372208	BRCA1;NBR2	Island		0.260279	0.0520846	7.19e-07		0.119737	0.0495298	0.0158571		-0.137214	0.0717429	0.0559785
17	76183551	cg22061523	AFMID;TK1	S_Shore		-0.179402	0.0344141	2.38e-07		-0.138741	0.0335062	3.84e-05		0.0436561	0.0479113	0.362333
19	4769047	cg11351987	MIR7-3			-0.154382	0.0301341	3.79e-07		-0.093097	0.0318051	0.00352077		0.0610889	0.0434992	0.160401
19	12624694	cg21298174	ZNF709	S_Shore		-0.200951	0.0403332	7.76e-07		-0.131021	0.0411892	0.00152608		0.0673689	0.0574847	0.241392
19	21512166	cg04364726	ZNF708			-0.329049	0.0553684	4.25e-09		-0.22781	0.0598071	0.000150744		0.105774	0.081854	0.196465
19	23015004	cg04074319	ZNF723P			-0.215777	0.0357182	2.38e-09		-0.116504	0.0381574	0.00234051		0.101402	0.0525121	0.0536541
19	23253834	cg06496344	CTD-2291D10.3	Island		-0.156284	0.030529	3.89e-07		-0.0108405	0.0313734	0.72979		0.147435	0.0438198	0.000784854	*
19	38877739	cg10544205	GGN	Island		-0.284072	0.0574612	9.39e-07		-0.262049	0.0560472	3.45e-06		0.0213153	0.0805393	0.791307
19	44977592	cg02043676				-0.424016	0.0819419	2.91e-07		-0.419871	0.0807184	2.52e-07		0.0113949	0.115044	0.921112
21	40759534	cg19761502	GET1	N_Shore		-0.509312	0.102867	9.05e-07		-0.494738	0.0941284	1.9e-07		0.0123895	0.139363	0.929172
The adjusting variables were maternal age, maternal smoking, maternal BMI before pregnancy, child sex, parity, and plate ID.
a Chromosome and position (hg19).
b CpG, Illumina CpG identifier.
Bold: Interaction P-value<0.05
c HGNC, gene symbol.
d β coefficient estimates from the regression of CpG methylation on ART vs naturally conceived with adjustment for
e Standard error.
f Unadjusted P values from two-sided Wald t test.
Interaction effect size: Difference in the effect sizes between girls and boys.
Green highlight indicates CpG sites significant for both boys and girls.

## Sheet: Table S5
Supplementary Table 5. CpGs with significantly associated with ART for fresh embryo transfers vs. natural conception for boys (FDR < 0.01) , with corresponding CpGs in girls included.
Chromosome	Positiona	CpGb	Gene namesc	Relation to gene		In girls (N_natural=499 N_fresh=348)				In boys (N_natural=461 N_fresh=391)				Interaction of embryo transfer type and Sex
						Effect sized	see	P valuef		Effect sized	see	P valuef		Effect sized	see	P valuef
1	113285387	cg25707805		N_Shore		0.145041	0.0430822	0.000798891		0.2478	0.0402281	1.17e-09		0.0952066	0.0586486	0.104713
1	113285940	cg00698771		N_Shore		0.247378	0.0707209	0.000495753		0.4422	0.073067	2.22e-09		0.188943	0.101443	0.0627083
1	147826902	cg12099459	NBPF24	S_Shore		0.0560662	0.0317437	0.0777548		0.168724	0.032107	1.91e-07		0.105245	0.0450918	0.0197166	*
1	156819393	cg04704219	NTRK1;INSRR	S_Shore		-0.0301963	0.0373279	0.418795		0.1643	0.0333811	1.05e-06		0.195966	0.0496627	8.29e-05	*
2	24397787	cg01343041	FAM228A	Island		0.0713473	0.0307138	0.0204394		0.148125	0.0286343	2.93e-07		0.0700672	0.0418495	0.0942725
2	48844728	cg07875335	GTF2A1L;STON1-GTF2A1L	N_Shore		0.123212	0.0572614	0.0317254		0.289258	0.0579618	7.43e-07		0.159721	0.0816518	0.0506227
2	118616237	cg03288922		N_Shore		0.303334	0.0745544	5.21e-05		0.439165	0.0734954	3.48e-09		0.130695	0.10471	0.212152
2	118616377	cg22762992		N_Shore		0.318961	0.0726723	1.3e-05		0.371015	0.0653821	1.96e-08		0.0484144	0.0976981	0.620278
2	118616430	cg06940110		N_Shore		0.271424	0.0486448	3.34e-08		0.302126	0.0468803	2.03e-10		0.0311774	0.067477	0.644111
2	118616576	cg24213669		Island		0.266654	0.0544273	1.17e-06		0.308689	0.0542771	1.82e-08		0.0452337	0.0768018	0.555966
2	118617499	cg22545206	HTR5BP	Island		0.0855109	0.0449402	0.0574412		0.244729	0.0471562	2.69e-07		0.153732	0.0647338	0.0176737	*
2	121776314	cg21790715				0.0511108	0.0285938	0.0742498		0.14937	0.0284885	2.03e-07		0.100887	0.0402346	0.012257	*
2	121776604	cg05403241				0.0436188	0.0283685	0.12456		0.142374	0.0286854	8.51e-07		0.0997046	0.0401517	0.0131216	*
2	213697579	cg08122831	PCED1CP	Island		0.19213	0.0408623	3.05e-06		0.200393	0.0368763	7.36e-08		0.00481319	0.0545474	0.929698
2	213698049	cg27329091	AC079610.1	Island		0.359341	0.0839964	2.12e-05		0.403451	0.0801495	5.97e-07		0.0324796	0.11573	0.779014
3	35680655	cg25876637	ARPP21	Island		0.0268083	0.0409593	0.512977		0.210421	0.039782	1.6e-07		0.186097	0.0569776	0.00111299	*
3	133191270	cg15486454	BFSP2			0.0377786	0.0329137	0.251401		0.157082	0.0314743	7.42e-07		0.123461	0.0452253	0.00640362	*
4	53727979	cg26260408	RASL11B	N_Shore		0.0387836	0.0225413	0.0857298		0.118623	0.0221615	1.14e-07		0.0769449	0.0314969	0.0146746	*
4	155702351	cg26413432	RBM46	Island		0.192831	0.0755919	0.0109337		0.438643	0.0795724	4.81e-08		0.24589	0.109644	0.0250564	*
4	155702533	cg23483495	RBM46	Island		0.0660181	0.0281013	0.0190585		0.132093	0.0265187	7.79e-07		0.0639897	0.0383076	0.0950299
4	155702636	cg01289218	RBM46	Island		0.122395	0.0440208	0.00556321		0.217429	0.0395055	5.05e-08		0.0925182	0.0587654	0.1156
4	155702760	cg20745987	RBM46	Island		0.104199	0.032779	0.0015379		0.171332	0.030048	1.68e-08		0.0677151	0.0444242	0.127635
4	155703070	cg05914674	RBM46	Island		0.0905013	0.0313598	0.00401153		0.160018	0.0314704	4.62e-07		0.0690318	0.0441231	0.117889
4	155703138	cg00137234	RBM46	Island		0.196003	0.0659528	0.00305135		0.367363	0.0642179	1.51e-08		0.169051	0.0917555	0.0655984
5	42924013	cg08337341		N_Shore		0.129649	0.0437509	0.00313633		0.243208	0.040317	2.49e-09		0.113207	0.0591036	0.0556177
5	42924215	cg01550017		Island		0.190557	0.0578946	0.00104176		0.338218	0.060301	2.83e-08		0.147643	0.0835221	0.0772976
5	42924367	cg11206167		Island		0.127458	0.0389845	0.00112677		0.189323	0.0330076	1.39e-08		0.0637731	0.0509525	0.210893
5	42924552	cg24833819		Island		0.102537	0.0272928	0.000184938		0.159395	0.0290829	5.73e-08		0.0585932	0.0399117	0.14228
5	140763700	cg04160343	PCDHGA4;PCDHGA7;PCDHGA6;PCDHGA1;PCDHGA5;PCDHGB1;PCDHGA3;PCDHGA2;PCDHGB2;PCDHGB3	N_Shore		0.118867	0.0455089	0.0091798		0.219434	0.0427065	3.51e-07		0.0956888	0.0622954	0.124724
5	140784398	cg00524247	PCDHGA9;PCDHGA8;PCDHGB5;PCDHGA1;PCDHGA2;PCDHGA3;PCDHGB1;PCDHGA4;PCDHGB2;PCDHGA5;PCDHGB3;PCDHGA6;PCDHGA7;PCDHGB4	N_Shelf		0.00920865	0.0252834	0.715796		0.150424	0.0238356	4.64e-10		0.136401	0.0344529	7.85e-05	*
5	176045983	cg11861905		N_Shore		-0.132468	0.0359294	0.000242892		-0.209844	0.0356956	6.13e-09		-0.0782759	0.05068	0.122661
6	27177588	cg11473117				0.387462	0.0642908	2.58e-09		0.395429	0.0717624	4.87e-08		-0.0024452	0.0964585	0.979779
6	27185676	cg09817162				0.597286	0.0852603	5.34e-12		0.584618	0.0948833	1.15e-09		-0.0180841	0.127505	0.887231
6	27185896	cg10279314				0.504549	0.0666914	1.1e-13		0.475889	0.0722462	8.25e-11		-0.0399233	0.0979019	0.683483
6	27186076	cg09395805				0.502183	0.0720954	6.98e-12		0.575015	0.0805761	2.19e-12		0.0667193	0.108003	0.536825
6	27186199	cg07555084				0.458568	0.0706619	1.53e-10		0.491402	0.0775805	4.03e-10		0.0233853	0.104566	0.823065
6	27236622	cg06678577	CDCA7P1			0.207274	0.0565248	0.000262168		0.307707	0.0614747	6.89e-07		0.0918928	0.0829842	0.268306
6	28601271	cg07017437	RP11-373N24.2	N_Shore		0.292563	0.0625594	3.44e-06		0.333333	0.0621983	1.1e-07		0.0393333	0.0877371	0.65399
6	28601312	cg25653641	RP11-373N24.2	N_Shore		0.275443	0.0628609	1.34e-05		0.347695	0.0681784	4.27e-07		0.0614863	0.0924592	0.506139
6	28601324	cg22572476	RP11-373N24.2	N_Shore		0.269971	0.0635772	2.44e-05		0.323073	0.0637718	5.07e-07		0.0503786	0.0898079	0.574902
6	28601365	cg27535677	RP11-373N24.2	N_Shore		0.299679	0.0680153	1.2e-05		0.365321	0.0695418	1.93e-07		0.0655214	0.0972841	0.500722
6	28601375	cg22497095		N_Shore		0.270386	0.0513211	1.78e-07		0.273463	0.0510099	1.09e-07		0.00261484	0.0723604	0.971178
6	28601377	cg26865747		N_Shore		0.41614	0.081669	4.37e-07		0.41682	0.0847999	1.08e-06		-0.00262429	0.117755	0.982223
6	28601417	cg03759229		N_Shore		0.222345	0.0438032	4.83e-07		0.214242	0.0430874	8.14e-07		-0.0108802	0.0614728	0.859537
6	28601419	cg13565129		N_Shore		0.282297	0.0577559	1.24e-06		0.305267	0.0599482	4.45e-07		0.0174741	0.0832195	0.833713
6	28601443	cg14654363		N_Shore		0.25288	0.0568535	9.95e-06		0.260856	0.053369	1.24e-06		0.00797589	0.0779456	0.91851
6	28601477	cg00990380		N_Shore		0.228059	0.0491315	4.07e-06		0.225715	0.0428203	1.75e-07		-0.00876837	0.064229	0.891429
6	28601519	cg12763978		N_Shore		0.281822	0.0666497	2.63e-05		0.350177	0.0666009	1.88e-07		0.0576288	0.0940033	0.539929
6	90597591	cg16218241		Island		0.0945532	0.0380082	0.013066		0.200712	0.0383148	2.09e-07		0.103937	0.0539035	0.0540053
7	4832174	cg18834058	AP5Z1	Island		-0.131311	0.0395216	0.00093434		-0.199911	0.0402197	8.24e-07		-0.0696736	0.0563914	0.216813
7	4832340	cg00913283	AP5Z1	Island		-0.104781	0.0376668	0.00553909		-0.194318	0.038134	4.37e-07		-0.0935557	0.0535179	0.0806355
7	65970924	cg01587386	GS1-124K5.9	Island		0.190852	0.0677928	0.0049976		0.363858	0.0649834	2.98e-08		0.169922	0.0936181	0.0697002
8	43131535	cg03188390	RP11-726G23.10	N_Shore		0.0600112	0.0452284	0.184949		0.226438	0.0430987	1.92e-07		0.164654	0.0624123	0.0084154	*
8	43131656	cg15634698	RP11-726G23.10	N_Shore		0.105559	0.0395059	0.00769969		0.190618	0.0363536	2.03e-07		0.0834844	0.0532363	0.117034
8	52321814	cg00269553	PXDNL	Island		0.2881	0.0698438	4.12e-05		0.286928	0.0573622	7.01e-07		-0.00723092	0.0901685	0.936093
8	52322009	cg20073313	PXDNL	Island		0.191399	0.0493133	0.000112902		0.199894	0.0409228	1.26e-06		0.00216734	0.0639864	0.972984
8	52322134	cg13372743	PXDNL	Island		0.114002	0.0541187	0.0354797		0.280976	0.054001	2.51e-07		0.160271	0.0765547	0.0364557	*
8	52322171	cg03371609	PXDNL	Island		0.18804	0.0505741	0.000215237		0.225324	0.0429438	1.99e-07		0.0289131	0.0660208	0.661489
8	57030523	cg08415582		Island		0.115591	0.0331948	0.000525261		0.179217	0.0307922	8.57e-09		0.0630034	0.045209	0.163629
8	71016364	cg05570783	H2AZP2			0.0169601	0.0237581	0.475528		0.109723	0.0223959	1.17e-06		0.0942869	0.0325633	0.00383661	*
8	144788806	cg09827350	ZNF707	Island		0.100032	0.0499184	0.0454276		0.24801	0.0508685	1.32e-06		0.154308	0.0711962	0.0303523	*
8	144789164	cg05003908	LOC100130274	Island		0.0985529	0.0438063	0.024745		0.227861	0.0440108	2.87e-07		0.131298	0.0618714	0.0339803	*
8	144790395	cg24063962	LOC100130274	Island		0.0691952	0.0295226	0.0193397		0.151389	0.030106	6.14e-07		0.0856279	0.0420241	0.0417536	*
8	144790397	cg14540594	CCDC166	Island		0.0956068	0.0307633	0.00195349		0.175718	0.0311638	2.4e-08		0.0861494	0.0437226	0.0489666	*
8	144790410	cg11205981	LOC100130274	Island		0.126114	0.0415203	0.00246666		0.193786	0.0394177	1.08e-06		0.0696667	0.0572444	0.22378
10	45939159	cg02045451	ALOX5	Island		0.0250415	0.040297	0.534503		0.202575	0.0413092	1.14e-06		0.175599	0.0573551	0.00223782	*
10	86016597	cg04757499	RGR			0.100738	0.0522589	0.054262		0.247317	0.0502674	1.06e-06		0.147596	0.0721828	0.041041	*
10	99338056	cg13994504	ANKRD2	Island		0.0202833	0.0212602	0.34036		0.106231	0.0203632	2.34e-07		0.0823339	0.0294303	0.00521026	*
10	99338074	cg27469738	ANKRD2	Island		0.0666736	0.0384743	0.0835098		0.221115	0.0376321	6.25e-09		0.149439	0.0537566	0.00550096	*
10	99338188	cg25604594	ANKRD2	Island		0.0304631	0.0384546	0.428496		0.227395	0.0387448	6.48e-09		0.19205	0.0545205	0.000439331	*
10	99338240	cg25397029	ANKRD2	Island		0.0280543	0.0358752	0.434456		0.22383	0.0350275	2.85e-10		0.188418	0.0499684	0.000168614	*
11	8361190	cg01677628				0.181207	0.0630794	0.00418147		0.368629	0.0628937	6.79e-09		0.185931	0.0890328	0.0369229	*
11	8361327	cg27431761				0.186728	0.0628012	0.00303707		0.345915	0.0644375	1.05e-07		0.156386	0.0896838	0.0813933
11	8361530	cg07138994				0.0860217	0.0378169	0.0231976		0.224199	0.0376265	3.85e-09		0.135485	0.0531693	0.0109205	*
11	18477534	cg15463284	LDHAL6A	Island		0.122861	0.0492541	0.0128245		0.223573	0.0447088	7.06e-07		0.0975584	0.0663958	0.141934
11	18477680	cg07915343	LDHAL6A	Island		0.0676283	0.0387073	0.0810024		0.1891	0.0376798	6.45e-07		0.115547	0.0536728	0.0314818	*
11	49974622	cg16386523	OR4C13			-0.097589	0.0358177	0.00658284		-0.176348	0.0354966	8.32e-07		-0.080149	0.0502337	0.110791
11	92702653	cg01722932	MTNR1B	N_Shore		-0.119953	0.033541	0.000370036		-0.182118	0.033044	4.84e-08		-0.0619273	0.0471214	0.188962
11	92703433	cg00528572	MTNR1B	Island		-0.340215	0.0820714	3.77e-05		-0.446303	0.0833249	1.12e-07		-0.109805	0.116972	0.348012
12	130824015	cg13900773	PIWIL1	Island		0.431236	0.0758428	1.84e-08		0.421224	0.0780278	8.92e-08		-0.0152107	0.108711	0.888742
12	130824224	cg23081604	PIWIL1	S_Shore		0.14606	0.0279512	2.24e-07		0.140877	0.0269565	2.23e-07		-0.0033757	0.0386722	0.930452
13	24915099	cg17094718		Island		0.0195202	0.0429007	0.649231		0.224124	0.0418252	1.11e-07		0.195085	0.0597492	0.0011174	*
13	25212248	cg13793718		N_Shore		0.142016	0.0516229	0.00608005		0.261544	0.0512872	4.28e-07		0.12579	0.0727209	0.0838625
13	100217962	cg05912299				0.147713	0.0603095	0.0145368		0.306095	0.0626236	1.24e-06		0.157505	0.0867955	0.0697601
14	93698053	cg16602316				0.153596	0.0747732	0.0403014		0.421089	0.0761605	4.43e-08		0.279834	0.106628	0.00876335	*
14	93698416	cg12944343				0.152741	0.0535477	0.00445411		0.279324	0.0527169	1.52e-07		0.130088	0.0748295	0.0823191
15	25509195	cg17003879	SNORD115-45			-0.174644	0.0504545	0.000566701		-0.293343	0.0524009	3e-08		-0.12067	0.0727586	0.0974092
15	70878202	cg01094440	LINC02204	S_Shore		0.0996526	0.040514	0.0141227		0.202905	0.0414513	1.2e-06		0.107585	0.0577443	0.0626247
15	98964571	cg27142411		N_Shore		0.0636333	0.0245985	0.00986591		0.121591	0.0242951	6.91e-07		0.0606245	0.0343283	0.0775809
15	98964783	cg19189201		Island		0.0744005	0.023505	0.00160963		0.112722	0.0228611	1e-06		0.0412588	0.0325666	0.205371
16	2848409	cg25618731	PRSS41	N_Shore		0.130393	0.0478442	0.00656857		0.247442	0.0482275	3.64e-07		0.105549	0.0676036	0.118649
16	2848797	cg19403023	PRSS41	Island		0.0902622	0.0534784	0.0918513		0.314693	0.0528454	3.93e-09		0.224818	0.0750639	0.0027861	*
16	87984024	cg25315420	BANP	N_Shore		0.171162	0.0596068	0.00419793		0.294999	0.0552333	1.21e-07		0.12254	0.0808175	0.129652
18	15321140	cg08958748	LOC644669			-0.176675	0.0393054	8.02e-06		-0.214257	0.0377304	1.91e-08		-0.0374873	0.0544716	0.491426
18	59221458	cg02050426	CDH20	Island		0.161777	0.0512905	0.00167261		0.212482	0.0425202	7.18e-07		0.0459472	0.0663809	0.488928
19	1465962	cg22560193	APC2	Island		-0.426947	0.0952517	8.5e-06		-0.657958	0.0950243	9.21e-12		-0.23101	0.134553	0.0861947
19	1807654	cg04870386	ATP8B3			-0.120389	0.0409722	0.00339787		-0.209289	0.0417062	6.46e-07		-0.0847298	0.0579952	0.144215
19	44977592	cg02043676				-0.424016	0.0819419	2.91e-07		-0.419871	0.0807184	2.52e-07		0.0113949	0.115044	0.921112
20	32255491	cg03904042	NECAB3;ACTL10	Island		-0.322387	0.0816582	8.63e-05		-0.387163	0.078453	9.86e-07		-0.0619673	0.113065	0.583725
20	32255988	cg14921437	NECAB3;ACTL10	Island		-0.236523	0.0512598	4.61e-06		-0.322049	0.0511335	5.02e-10		-0.0849268	0.0723051	0.240342
20	32256071	cg13403462	NECAB3;ACTL10	S_Shore		-0.318259	0.0692233	4.99e-06		-0.455436	0.0734323	9.02e-10		-0.137598	0.10077	0.172296
21	40759534	cg19761502	GET1	N_Shore		-0.509312	0.102867	9.05e-07		-0.494738	0.0941284	1.9e-07		0.0123895	0.139363	0.929172
21	40759555	cg04378774	GET1	N_Shore		-0.503973	0.11062	6.05e-06		-0.506552	0.0977017	2.76e-07		-0.00569839	0.147503	0.969188
21	40759659	cg21736411	GET1	N_Shore		-0.320698	0.0722966	1.05e-05		-0.450668	0.0756567	3.9e-09		-0.137869	0.104552	0.187466
21	40759694	cg15977137	GET1	N_Shore		-0.58655	0.13227	1.06e-05		-0.545884	0.107821	5.16e-07		0.0406625	0.170414	0.811438
The adjusting variables were maternal age, maternal smoking, maternal BMI before pregnancy, child sex, parity, and plate ID.
a Chromosome and position (hg19).
b CpG, Illumina CpG identifier.
Bold: Interaction P-value<0.05
c HGNC, gene symbol.
d β coefficient estimates from the regression of CpG methylation on ART vs naturally conceived with adjustment for
e Standard error.
f Unadjusted P values from two-sided Wald t test.
Interaction effect size: Difference in the effect sizes between girls and boys.
Green highlight indicates CpG sites significant for both boys and girls.

## Sheet: Table S6
Supplementary Table 6. CpGs with significantly associated with ART for fresh vs. frozen embryo transfers. FDR < 0.01 in girls only.
Chromosome	Positiona	CpGb	Gene namesc	Relation to gene		In girls (N_frozen=345 N_fresh=59)				In boys (N_frozen=390 N_fresh=65)				Interaction of embryo transfer type and Sex
						Effect sized	see	P valuef		Effect sized	see	P valuef		Effect sized	see	P valuef
7	56516129	cg26411822	STX12	S_Shore		0.51807	0.0890398	1.39e-08		0.124659	0.0803123	0.121442		-0.380589	0.119518	0.00150829	*
7	56551640	cg07635306	RPS6KC1	Island		0.562557	0.0859238	2.21e-10		0.267619	0.083113	0.00139163		-0.290267	0.119822	0.0156421	*
7	57271463	cg14576824	RPS6KC1	Island		0.390429	0.0649329	4.79e-09		0.0360731	0.058941	0.540885		-0.325396	0.0873728	0.000210025	*
7	57472367	cg06940110		Island		0.189085	0.0330049	2.24e-08		0.0453885	0.0300763	0.132088		-0.138314	0.0446578	0.00202313	*
7	57484635	cg11473117	MIR3147HG	Island		0.357381	0.0637581	4.36e-08		0.0427302	0.058803	0.467873		-0.303904	0.0863985	0.000460884	*
The adjusting variables were maternal age, maternal smoking, maternal BMI before pregnancy, child sex, parity, and plate ID.
a Chromosome and position (hg19).
b CpG, Illumina CpG identifier.
c HGNC, gene symbol.
d β coefficient estimates from the regression of CpG methylation on ART vs naturally conceived with adjustment for
e Standard error.
f Unadjusted P values from two-sided Wald t test.
Bold: Interaction P-value<0.05

## Sheet: Table S7
Supplementary Table 7. CpGs with significantly associated with ART for ICSI embryo vs. natural conception
Chromosome	Positiona	CpGb	Gene namesc	Relation to gene		In girls (N_natural=499 N_ICSI=158)					In boys (N_natural=461N_ICSI=197)					Interaction of embryo transfer type and Sex
						Effect sized	see	P valuef	FDRg		Effect sized	see	P valuef	FDRg		Effect sized	see	P valuef	FDRg
6	27177588	cg11473117				0.495565	0.0804666	1.36e-09	0.00104941		0.376437	0.0855837	1.29e-05	0.138521		-0.13637	0.117945	0.247814	0.999995
6	27185676	cg09817162				0.621884	0.109388	2.06e-08	0.00530034		0.593993	0.114179	2.72e-07	0.0189542		-0.0453845	0.15831	0.774405	0.999995
6	27185896	cg10279314				0.484426	0.0845494	1.61e-08	0.00530034		0.457949	0.0857525	1.33e-07	0.01463		-0.0356097	0.120241	0.767163	0.999995
6	27186076	cg09395805				0.478837	0.0929733	3.56e-07	0.0342539		0.553579	0.0957445	1.2e-08	0.00463207		0.0629858	0.133575	0.637339	0.999995
8	57030523	cg08415582		Island		0.10571	0.0421503	0.0124158	0.750768		0.211445	0.0360702	7.62e-09	0.00463207		0.0971742	0.0554063	0.0797056	0.999995
The adjusting variables were maternal age, maternal smoking, maternal BMI before pregnancy, child sex, parity, and plate ID.
a Chromosome and position (hg19).
b CpG, Illumina CpG identifier.
Bold: Interaction P-value<0.05
c HGNC, gene symbol.
d β coefficient estimates from the regression of CpG methylation on ART vs naturally conceived with adjustment for
e Standard error.
f Unadjusted P values from two-sided Wald t test.
g FDR, false discovery rate
Interaction effect size: Difference in the effect sizes between girls and boys.

## Sheet: Table S8
Supplementary Table 8. CpGs with significantly associated with ART for IVF embryo vs. natural conception
Chromosome	Positiona	CpGb	Gene namesc	Relation to gene		In girls (N_natural=499 N_IVF=348)					In boys (N_natural=461 N_IVF=260)					Interaction of embryo transfer type and Sex
						Effect sized	see	P valuef	FDRg		Effect sized	see	P valuef	FDRg		Effect sized	see	P valuef	FDRg
5	176046980	cg15727287		Island		-0.148618	0.0561712	0.00833885	0.255875		-0.345965	0.0590115	7.28e-09	0.00200269		-0.201916	0.0810778	0.0128768	0.999994
6	27185676	cg09817162				0.529747	0.0944503	2.97e-08	0.00457659		0.534545	0.10572	5.57e-07	0.0186492		0.00148013	0.141476	0.991654	0.999994
6	27185896	cg10279314				0.48245	0.0730657	8.16e-11	6.29e-05		0.453119	0.0813405	3.72e-08	0.00452462		-0.028454	0.10876	0.793651	0.999994
6	27186076	cg09395805				0.492787	0.0785418	6.27e-10	0.00024159		0.528052	0.0910522	1.04e-08	0.00200269		0.0394502	0.119783	0.741943	0.999994
6	27186199	cg07555084				0.423952	0.0774864	6.29e-08	0.00807935		0.470703	0.0862608	6.9e-08	0.00590699		0.0450609	0.115181	0.695695	0.999994
11	92703433	cg00528572	MTNR1B	Island		-0.284765	0.0907277	0.0017708	0.223068		-0.495464	0.0919038	9.8e-08	0.00755469		-0.203148	0.128765	0.114871	0.999994
12	130824015	cg13900773	PIWIL1	Island		0.475085	0.0842372	2.5e-08	0.00457659		0.324027	0.0879001	0.000246492	0.412866		-0.144884	0.121421	0.23298	0.999994
17	41278263	cg18372208	BRCA1;NBR2	Island		0.338329	0.0587259	1.27e-08	0.00325828		0.127217	0.0552711	0.0216679	0.721577		-0.207467	0.0803454	0.00991926	0.999994
19	1465962	cg22560193	APC2	Island		-0.474728	0.106271	9.3e-06	0.111361		-0.749385	0.104225	1.8e-12	1.38e-06		-0.26976	0.148722	0.0699183	0.999994
20	32255988	cg14921437	NECAB3;ACTL10	Island		-0.188727	0.057406	0.0010627	0.219572		-0.323089	0.0553647	8.45e-09	0.00200269		-0.130612	0.0795129	0.100681	0.999994
20	32256071	cg13403462	NECAB3;ACTL10	S_Shore		-0.259472	0.0782229	0.00095816	0.217843		-0.442856	0.0797615	4.11e-08	0.00452462		-0.181706	0.111398	0.103089	0.999994
21	40759534	cg19761502	GET1	N_Shore		-0.426205	0.114352	0.000209813	0.196583		-0.574557	0.104931	6.23e-08	0.00590699		-0.152123	0.155474	0.328021	0.999994
21	40759555	cg04378774	GET1	N_Shore		-0.427593	0.122653	0.000521553	0.206436		-0.581322	0.108726	1.24e-07	0.00869623		-0.157323	0.164195	0.338157	0.999994
21	40759659	cg21736411	GET1	N_Shore		-0.25712	0.0817288	0.00172805	0.223068		-0.481549	0.0843094	1.71e-08	0.00263123		-0.228557	0.117328	0.0516152	0.999994
The adjusting variables were maternal age, maternal smoking, maternal BMI before pregnancy, child sex, parity, and plate ID.
a Chromosome and position (hg19).
b CpG, Illumina CpG identifier.
Bold: Interaction P-value<0.05
c HGNC, gene symbol.
d β coefficient estimates from the regression of CpG methylation on ART vs naturally conceived with adjustment for
e Standard error.
f Unadjusted P values from two-sided Wald t test.
g FDR, false discovery rate
Interaction effect size: Difference in the effect sizes between girls and boys.
Green highlight indicates CpG sites significant for both boys and girls.
